# Supplementary material for: Discovery of Quinacrine as a Potent Topo II and Hsp90 Dual-Target Inhibitor, Repurposing for Cancer Therapy
Source: Molecules. 2022 Aug 29;27(17):5561. doi: 10.3390/molecules27175561 (PMC9458065; doi:10.3390/molecules27175561)
Supplement: Supplementary file 1 [file molecules-27-05561-s001.zip]

Archive with 1 entries (1 files):
- molecules-1865913-supplementary.pdf
